# Supplementary material for: Systemic Oxidative and Inflammatory Responses to Seasonal Heat Stress in Dairy Cattle: Comparison of Serum and Saliva Biomarkers
Source: Animals (Basel). 2026 Jun 6;16(12):1758. doi: 10.3390/ani16121758 (PMC13295259; doi:10.3390/ani16121758)
Supplement: Supplementary file 1 [file animals-16-01758-s001.zip]

Archive with 1 entries (1 files):
- animals-4329128-supplementary.pdf
